# Supplementary material for: COSMO-RS Solubility Screening and Coumarin Extraction from Pterocaulon polystachyum with Deep Eutectic Solvents
Source: Molecules. 2025 Aug 23;30(17):3468. doi: 10.3390/molecules30173468 (PMC12429901; doi:10.3390/molecules30173468)
Supplement: Supplementary file 1 [file molecules-30-03468-s001.zip]

Archive with 1 entries (1 files):
- molecules-3796942-supplementary.pdf
